# Supplementary material for: Phenotype-Specific Outcome and Treatment Response in Heart Failure with Preserved Ejection Fraction with Comorbid Hypertension and Diabetes: A 12-Month Multicentered Prospective Cohort Study
Source: J Pers Med. 2023 Jul 31;13(8):1218. doi: 10.3390/jpm13081218 (PMC10455077; doi:10.3390/jpm13081218)
Supplement: Supplementary file 1 [file jpm-13-01218-s001.zip]

Archive with 4 entries (4 files):
- Figure S1 - Supplementary Materials AProf Hoa Chau JPM 7.2023 .pdf
- Figure S2 - Supplementary Materials AProf Hoa Chau JPM 7.2023 .pdf
- Table S1- Supplementary Materials- AProf Hoa Chau JPM 7.2023.pdf
- Table S2- Supplementary Materials- AProf Hoa Chau JPM 7.2023.pdf
